# Supplementary material for: Treatment of Infections in Young Infants in Low- and Middle-Income Countries: A Systematic Review and Meta-analysis of Frontline Health Worker Diagnosis and Antibiotic Access
Source: PLoS Med. 2014 Oct 14;11(10):e1001741. doi: 10.1371/journal.pmed.1001741 (PMC4196753; doi:10.1371/journal.pmed.1001741)
Supplement: Table S1 — Evidence tables and individual quality assessment for all research questions. (XLSX) [file pmed.1001741.s002.xlsx]

## Sheet: pBI Recognition <2 month
																			QUADAS-2 QUALITY ASSESSMENT
																			DOMAIN 1: Patient Selection					DOMAIN 2: Index Test		DOMAIN 3: Reference Standard			DOMAIN 4: Flow and Timing
																			Risk of Bias			Applicability to population of interest		Risk of Bias	Applicability to review ?	Risk of Bias		Applicability	Risk of Bias
Author	Country	Study Design	Setting	Health Worker	Patient population	Intervention	Definition of Illness detected by first line health worker	Gold Standard Definiton of Illness requring antibiotics	Total N (number screened)	N PSBI	TP	FN	TN	FP	Sensitivity	Specificity	% of sick newborns recognized by health worker	Other Agreement Data	Consecutive sample	Case control	inappropriate exclusion	LMIC	Young infant	Blinded to reference standard	index test matches the review question	Reference standard's classification of target condition	Blinded to index test	Reference standard matches the review question	Appropriate time interval between index vs. reference (same day)	All patients have same reference standard	All patients included in analysis
Baqui 2009a [41,63]	Bangladesh	cRCT	Rural Sylhet, community-based	Community health workers	<28 days	Training in neonatal assessment, clinical algorithm-antibiotic treatment	Very Severe Disease (8 sign algorithm adapted from Bangladesh IMCI)	Newborns with very severe disease by physicians	288	74	67.34	6.66	204	10	91	95.3	91% recognized as very severe disease and treated with antibiotics		0	1	0	0	0	0	0	0	0	0	0	0	0
Baqui 2009b [41, 63]	Bangladesh	cRCT	Rural Sylhet, community-based	Community health workers	<28 days	Training in neonatal assessment, clinical algorithm-antibiotic treatment	Possible Very Severe Disease or Severe Disease (20 sign algorithm adapted from Bangladesh IMCI)	Newborns with very severe disease or possible very severe disease by physicians	288	133	115	18	135	20	86.4662	87.0968	91% recognized as very severe disease and treated with antibiotics		0	1	0	0	0	0	0	0	0	0	0	0	0
Bhattacharyya 2009a [64]	India	Observational, cross-sectional	Medical College, Kolkata	Facility based first line health worker	< 2 months	IMNCI training	IMNCI algorithm 2005 - Red zone (12 sign for urgent referral)	Pediatrician decision to admit and treat	117	45	37	8	52	20	82.2222	72.2222	88		0	0	0	0	0	0	0	0	9	0	0	0	0
Bhattacharyya 2009b [64]	India	Observational, cross-sectional	Medical College, Kolkata	Facility based first line health worker	< 2 months	IMNCI training	IMNCI algorithm 2005 - Red zone (12 sign, urgent referral) OR yellow zone (2 sign, treatment in health facility)	Pediatrician decision to investigate, treat or follow up	117	59	51.979	7.021	24	34	88	41.3793	88		0	0	0	0	0	0	0	0	9	0	0	0	0
Darmstadt 2009a [65]	Bangladesh	cRCT	Rural Mirzipur, served by private Kundimini hospital	Community health workers	<28 days	Training in neonatal assessment, clinical algorithm-referral	Very Severe Disease (11 sign algorithm adaptation of Bangaldesh IMCI)	Newborns with very severe disease identified by physicians	395	11	8.03	2.97	378	6	73	98.4375	73% of CHWs recognized very severe disease and referred for treatment with antibiotics		1	0	0	0	0	0	0	0	0	0	0	0	0
Darmstadt 2009b [65]	Bangladesh	cRCT	Rural Mirzipur, served by private Kundimini hospital	Community health workers	<28 days	Training in neonatal assessment, clinical algorithm-referral	Very Severe Disease or Possible Very Severe Disease (17 sign algorithm adaptation of Bangaldesh IMCI)	Newborns with very severe disease or possible very severe disease identified by physicians	395	38	17	21	338	19	45	94.6779	73% of CHWs recognized very severe disease and referred for treatment with antibiotics		1	0	0	0	0	0	0	0	0	0	0	0	0
English 2004a [61]	Kenya	Prospective Observational	Outpatient ill consultations, Kilifi District Government Hospital	Clinical Staff using IMCI guidelines	<7 days		IMCI algorithm 1999 (16 signs)	Admitting physician diagnosis with confirmatory laboratory testing as available	329	120	113	7	52	157	94	25	94		1	0	0	0	0	0	0	0	9	0	0	0	0
English 2004b [61]	Kenya	Prospective Observational	Outpatient ill consultations, Kilifi District Government Hospital	Clinical Staff using IMCI guidelines	7-59 days		IMCI algorithm 1999 (16 signs)	Admitting physician diagnosis with confirmatory laboratory testing as available	897	124	120	4	340	433	97	44	96		1	0	0	0	0	0	0	0	9	0	0	0	0
Goswami 2006a [62]	India	Prospective observational	Outpatient department and Emergency room of Medical Collegeertiary care hospital	Facility based first line health worker	0-7 days		IMCI algorithm 2002	Pediatrician evaluation requiring hospital admission, including laboratory investigation as required	293.028	195	153.075	41.925	77.028	21	78.5	78.6	79	diagnostic and treatment agreement btw gs and IMCI algorithm	9	0	0	0	0	0	0	0	9	0	0	0	0
Goswami 2006b [62]	India	Prospective observational	Outpatient department and Emergency room of Medical Collegeertiary care hospital	Facility based first line health worker	7-59 days		IMCI algorithm 2002	Pediatrician evaluation requiring hospital admission, including laboratory investigation as required	203.951	107	90.95	16.05	75.951	21	85	78.3	85	diagnostic and treatment agreement btw gs and IMCI algorithm	9	0	0	0	0	0	0	0	9	0	0	0	0
Gupta 2000a [60]	India	Observational, cross-sectional	Outpatient department and Emergency room of Medical College hospital	Pediatric trainee	1week- 2month		IMCI algorithm 1997 (requiring referral)	Diagnosis of Serious Bacterial Infection by Superving physician/attending diagnosis with relevant laboratory investigation	104.656	57	55	2	28.656	19	96.5	59.7	97	diagnostic agreement btw gs and IMCI	1	0	0	0	0	0	0	0	9	0	0	0	0
Gupta 2000b [60]	India	Observational, cross-sectional	Outpatient department and Emergency room of Medical College hospital	Pediatric trainee	1week- 2month		IMCI algorithm 1997 (requiring referral)	Diagnosis of Any Bacterial Infection by Superving physician/attending diagnosis with relevant laboratory investigation	105	64	61.952	2.048	17.015	23.985	96.8	58.5	97	diagnostic agreement btw gs and IMCI	1	0	0	0	0	0	0	0	9	0	0	0	0
Kalter 1997 [59]	Bangladesh	Observational, cross-sectional	Outpatient department and Emergency room of Children's Hospital	Study Pediatrician	7days-2months		IMCI guidelines 1995 - requiring referral (possible serious bacterial infection, diarrhea with severe dehydration, not able to feed)	Pediatrician assessment severe illness requiring hospital admission, confirmatory laboratory testing available	234	105	86.2	18.8	69.66	59.34	84	54	84		0	0	0	0	0	0	0	0	9	0	0	0	0
Kaur 2010 [66]	India	Prospective observational	Outpatient department/ED of medical college,	Facility based first line health worker	<2 months	IMNCI training	IMNCI algorithm requiring referral 2005	Serious bacterial infection diagnosed by senior pediatrician	419.244	213	188.505	24.495	118.244	88	88.5	57.4	88.5		9	0	0	0	0	0	0	0	9	0	0	0	0
Shewade 2012a [67]	India	Observational, cross-sectional	Outpatient departments, Community Health Center/primary health center, Raipurani	IMNCI trained health worker (ANM/AWW)	< 2months	Last IMCI training 4 years prior to assesment, 1 yr prior refresher	IMNCI algorithm 2006 (Red Zone), requiring referral	PI/Pediatrician diagnosis by IMCI criteria (red zone)	26	10	3	7	14	0	30	100	38.88		1	0	0	0	0	0	0	0	9	0	0	0	0
Shewade 2012b [67]	India	Observational, cross-sectional	Outpatient departments, Community Health Center/primary health center, Raipurani	IMNCI trained health worker (ANM/AWW)	< 2months	Last IMCI training 4 years prior to assesment, 1 yr prior refresher	IMNCI algorithm 2006 (Red or Yellow Zone), requiring referral	PI/Pediatrician diagnosis by IMCI criteria (yellow-red zone)	26	15	7	8	11	0	46.6667	100	38.88		1	0	0	0	0	0	0	0	9	0	0	0	0
Weber 2003 [38]	Ethiopia, Gambia, Papua New Guinea, Philippines	Prospective observational	Outpatient clinics and first level hospitals	Pediatrician or study nurse	<2 months		Presence of 1 out of 14 signs	Severe disease (sepsis, meningitis, hypoxemia, or radiologic pneumonia)	3302.9	718	625	93	1395.9	1189	87	54	87		0	0	1	0	0	0	0	0	0	0	0	0	0
YICS 2008a [39]	Bangladesh, Bolivia, Ghana, India, Pakistan, South Africa	Prospective observational	Outpatient clinics (Primarily medical school/teaching hospitals, 3 primary health clinics)	Facility based primary health worker	<7days		7 sign IMCI algorithm	Severe illness requiring urgent hospitalization diagnosed by expert pediatrician, confirmatory laboratory testing available	3177	546	478.842	67.158	1973.25	657.75	87.7	75	87.7		9	0	0	0	0	0	0	0	0	0	0	0	0
YICS 2008b [39]	Bangladesh, Bolivia, Ghana, India, Pakistan, South Africa	Prospective observational	Outpatient clinics (Primarily medical school/teaching hospitals, 3 primary health clinics)	Facility based primary health worker	7-59 days		7 sign IMCI algorithm	Severe illness requiring urgent hospitalization diagnosed by expert pediatrician, confirmatory laboratory testing available	5712	586	462.94	123.06	4049.54	1076.46	79	79	74		9	0	0	0	0	0	0	0	0	0	0	0	0
Excluded from meta-analysis
Bang 2005 [37]	India	Quasi-experimental	Rural Gadichiroli, community-based	Village health workers	<28 days	Training in sepsis recognition and home-based antibiotic treatment	8 signs (cry weak or stopped, baby cold to touch or fever, skin pustule or umbilical infection, vomitting or diarrhea or abdominal distension, respiratory rate >=60, grunt or chest indrawing)	Newborns with clinical criteria for infections by computer algorithm	5268	552	492	60	4694	22	89.1304	99.5335	82% diagnosed sepsis and prescribed/treated with antibiotics	percent agreement, kappa can be calculated	0	0	0	0	0	0	0	1	1	0	0	0	0
Biswas 2011 [35]	India	Observational, cross-sectional	Random selection of front line IMNCI provider assessments, West Bengal	Frontline community worker (Auxillary nurse midwive, AWW, ASHA)	< 2months	IMNCI training	IMNCI algorithm	IMNCI classification by gold standard faculty physicians		52					33.6	N/A		34.8% had the correct classification in all subgroups and 34.2 in at least 1 subgroup	1	0	0	0	0	0	0	0	0	0	9	0	0
Khanal 2011 [36]	Nepal	Prospective observational	Rural Morang district, eastern Nepal	Female community health volunteers	< 2 months		MINI algorithm (any one of following: unable to feed, lethargic, RR>60, severe chest indrawing, grunting, T>37.5|<35.5, umbilical redness, >10 skin pustules, weak cry)	CHW assessment of signs of PSBI		1051					N/A	N/A	N/A	high level of agreement on all 10 signs compared to facility based community health worker (kappa >0.71)	1	0	0	0	0	0	0	0	0	0	0	0	0
																				BIAS LOW=0; HIGH=1; unclear=9
																				APPLICABILITY: LOW concern=0; HIGH concern=1; UNCLEAR=9

## Sheet: Antibiotic Availability
						Antibiotic Availability						CHERG MODIFIED GRADE QUALITY ASSESSMENT
						Parenteral				Oral		Rating of Study Design			Rating of Population representativeness/Selection Bias	Generalizability to population of interest			Precision	Reporting Bias	Overall Score= SUM of all highlighted columns
Author	Year	Country	WHO Region	Rural/	Sample	Ampicillin	Penicillin	Gentamycin	Ceftriaxone	Amoxicillin	Cotrimoxazole tab(syrup)	0=prospective; 1=retrospective	Loss to follow up/missing Data 0=<10%; 1=10-25%; 2=>25%	Overall Study Design Rating: 0= no limitations; 1=some limitations; 2= serious limitations	How representative was the study population? 0=population based without selection bias; 1=Facility Based Minimum Bias; 2=Significant Selection Bias	LIC=0; MIC=1; HIC=2	Neonate=0; Children under 5=1; Pediatric <18=2	Overall Generalizability Rating: 0= easily generalizable to pop of interest; 1=some limitations; 2= not able to generalize	0=≥50; 1=<50	0=Directly observed; 1=Based on self report
Bartoloni [71]	1998	Bolivia	Amr-D	rural	10 district pharmacies, Camiri	1		1		1	0.5	0	1	1	0	1	1	1	1	1	4
Carasso [43]	2009	Ethiopia	Afr-E	rural	5 Budget pharmacies	0.8					100 (40%)	0	0	0	0	0	1	1	1	0	2
Carasso [43]	2009	Ethiopia	Afr-E	rural	4 Special pharmacies	1					75 (75%)	0	0	0	1	0	1	1	1	0	3
Cheraghali [72]	2005	Iran	Emr-B	mixed	20 public primary health centers, Fars, Tehran, Khorasan, Khuzestan, Kermanshah					0.5	0.21	0	0	0	1	1	1	1	0	1	3
Gabra [69]	2000	Uganda	Afr-E	mixed	20 facilities from four districts, ranging from lowest to highest-level facilities			0.27		0.18	59% 120mg/tab 92% 480mg/tab	0	0	0	1	0	1	1	1	0	3
Hafner[73]	2002	Kazakhstan	Eur-C	urban	21 pharmacies (11 from center of city, 10 from suburbs) (2 pubic, 19 private)	80-100%				20-40%	60-80% 120mg/tab 80-100% 480mg/tab	0	0	0	0	0	1	1	1	0	2
Kotwani [74]	2007	India	Sear-D	mixed	Public and private facilities (433 total) Chennai, Haryana, Karnataka, Maharashtra, West Bengal					0.75	0.32	0	0	0	0	0	1	1	0	0	1
Kotwani [56]	2013	India	Sear-D	urban	80 public facilities (68 primary, 10 secondary, 2 tertiary)	0.1125		0.05	0.06	0.45	0.33	0	0	0	0	0	1	1	0	1	2
Simoes [70]	2003	Uganda, Tanzania, Niger	Afr-E	mixed	First level health facilities (39 health centers Uganda; 7 Mpwapwa, Tanzania; 16 Boboye/Birninkonni Niger)		0.94					0	0	1	1	0	1	0	0	0	2
Yang [75]	2009	China	Wpr-B	rural	36 pharmacies (18 public, 18 private) Hubei province				0.9	0.95	0.05	0	0	0	0	1	1	1	1	0	2
Zhang [76]	2007	China	Wpr-B	rural	74 health facilities	0.91		0.98	0.76	0.78	0.9	0	0	0	1	1	1	1	0	0	2

## Sheet: Over-the-counter access
															CHERG MODIFIED GRADE QUALITY ASSESSMENT
									Child age			Neonatal / Young Infant			Reporting Bias	Rating of Study Design			Rating of Population representativeness/Selection Bias	Generalizability to population of interest			Precision	Definition Quality	Reporting Bias	Overall Score= SUM of all highlighted columns
Author	Year	Country	WHO Region	Study design	Study setting	Rural/Urban	cause of antibiotic use	Denominator	Child Age	Sample size	% antibiotic obtained OTC	neonatal / young infant age groups	sample size	% antibiotic obtained OTC	0=Directly observed; 1=Based on self report	0=prospective; 1=retrospective	Loss to follow up/missing Data 0=<10%; 1=10-25%; 2=>25%	Overall Study Design Rating: 0= no limitations; 1=some limitations; 2= serious limitations	How representative was the study population? 0=population based without selection bias; 1=Facility Based Minimum Bias; 2=Significant Selection Bias	LIC=0; MIC=1; HIC=2	Neonate=0; Children under 5=1; Pediatric <18=2	Overall Generalizability Rating: 0= easily generalizable to pop of interest; 1=some limitations; 2= not able to generalize	0=>50; 1=<50	0=neonatal infection diagnosed by physican; 1=neonatal infection diagnosed other; 2=childhood illness diagnosed by testing; 3=childhood illness diagnosed by algorithm; 4=child llness diagnosed other	0=Directly observed; 1=Based on self report
Bartoloni [71]	1998	Bolivia	Amr-B	Cross sectional	Community based household survey	mixed	tonsillitis (29%), other respiratory infections (22%), diarrhoea (19%), amoebiasis (4%)	Children receiving antibiotics in prior 4 months	<72 months	188	9% from market				1	1	0	2	1	0	2	1	0	4	1	12
Bi [84]	2000	China	Wpr-B	Cross sectional survey	Students kindergarten, Hefei city	urban	common cold, diarrhea, pharyngitis, tonsillitis (not stratified by age group, as data available up to 18yo)	Antibiotic purchases	kindergarten	125	52% self-medication	N/A	N/A	N/A	1	1	0	1	0	0	2	1	0	3	1	9
Ecker [44]	2013	Peru	Amr-B	Cross sectional household survey	Community household surveys, Chorrillos, independencia, San Juan, Lima	periurban	diarrhea (9.8%), URI (7.3%)	Children taking antibiotics	<5 yo	1046	15.9% self-medication	<1 yr	271	7.6% self-medication	1	1	0	1	0	1	1	2	0	4	1	9
Fotouh [82]	1998	Egypt	Emr-B	Cross-sectional survey	Outpatient clinic, University hospital	NS	tonsillitis (66%), fever (41%), wound with sepsis (27%), cough (13%), otitis (11%), etc.	Antibiotic purchases	‘child’	577	24% self-prescription	N/A	N/A	N/A	0	1	0	1	1	0	2	1	0	3	0	9
Kallander [77]	2005	Uganda	Afr-E	Cross-sectional household surveys	8 districts, Community	rural		Children with cough, difficulty breathing, and fever	< 2yo	182	42% of antibiotics in community obtained OTC (drug or home stocks)				1	1	0	0	0	0	1	0	0	3	1	6
Kristiansson [79]	2008	Peru	Amr-B	Cross-sectional household interviews	Rural Community, Loreto	rural	pneumonia and/or dysentary	Antibiotics taken for pneumonia or dysentery	6-72 months	48	23% self prescribed				0	1	0	1	0	0	1	0	0	4	0	6
Nsimba [78]	2007	Tanzania	Afr-E	Pharmacy observation	Drug shops, rural Kibaha	rural	ARI, fever, other, diarrhea (but these were the conditions for which people were presenting to pharmacy w/, not necessarily those who received antibiotics)	Antibiotic purchases	<5 yo	279	38% not prescribed	N/A	N/A	N/A	0	1	0	1	1	0	1	1	0	3	0	8
O'Connor [85]	2001	China	Wpr-B	Cross sectional survey, pharmacy observation	Kindergarten interviews, Beijing, Hebei	mixed	cold, respiratory illness, diarrhea	Usual source of antibiotics	3-6 yo	329	15% not prescribed by doctor or pharmacist	N/A	N/A	N/A	0	0	0	1	1	1	1	0	0	4	0	8
Pereira [80]	2007	Brazil	Amr-B	Cross sectional survey	Community interviews, San Paulo	urban	"health conditions that most frequently motivated self-medication" - colds, flus, nasal congestion, or bronchospasm (17.2%, fever (15%), headache (14%), diarrhea, poor digestion, and abdominal pain (9%)	Amoxillin users	<2 yr 2-7 yr	72 286	6.4% 28.1%	N/A	N/A	N/A	1	1	0	0	0	1	2	1	0	3	1	9
Ray [83]	2003	India	Sear-D	Cross sectional household surveys	Community household surveys, Kolkata	urban	N/A	Antibiotic prescriptions	child (ns)	250	8.4% obtained over the counter	N/A	N/A	N/A	1	1	0	1	0	0	2	1	0	3	1	9
Schorling [81]	1991	Brazil	Amr-B	Prospective cohort	Illness surveillance project, Fortaleeza Brazil	urban	respiratory (52%), diarrhea (33%), skin infection (7%), other (8%) (denominator courses prescribed)	Children taking antibiotics	child	122	34% medicated by mothers or relatives	N/A	N/A	N/A	0	0	0	0	0	1	1	1	0	3	0	7
Togoobaatar [86]	2010	Mongolia	Wpr-B	Cross sectional household survey	Community based random sample 10 subdistrics capital city, Ulaan baatar	urban	upper respiratoryi nfection such as cough (84%), fever (66%), nasal (65%) and throat symptoms (60%)	Antibiotic purchases	<5 yo	356	42% self-medication	N/A	N/A	N/A	1	1	0	1	0	0	1	1	0	3	1	8
