# Supplementary material for: Treatment of Infections in Young Infants in Low- and Middle-Income Countries: A Systematic Review and Meta-analysis of Frontline Health Worker Diagnosis and Antibiotic Access
Source: PLoS Med. 2014 Oct 14;11(10):e1001741. doi: 10.1371/journal.pmed.1001741 (PMC4196753; doi:10.1371/journal.pmed.1001741)
Supplement: Table S2 — WHO/HAI Database: Antibiotic Availability and Pricing National Data. (XLSX) [file pmed.1001741.s003.xlsx]

## Sheet: Amox-cap
Table S2
WHO-Health Access International Database
Pricing and Availability of Amoxicillin capsules (250mg/tablet)
		Public Sector			Private Sector
WHO Region	Survey	Price	Price/Availability Source	Availability	Price	Price/Availability Source	Availability
Africa
Regional Median		0.024		0.75	0.033		0.889
Regional Range		0-0.05		67-93%	0.03-0.68		18-100%
Afr-E	Chad, May 2004	0.037	lowest price generic	0.833			0.182
Afr-D	Ethiopia, September 2004	0.024	lowest price generic	0.735	0.035	lowest price generic	0.8
Afr-D	Ghana, October 2004	0.024	lowest price generic	0.929	0.028	lowest price generic	0.946
Afr-E	Kenya, November 2004	0.021	lowest price generic	0.906	0.031	lowest price generic	0.931
Afr-D	Nigeria, September 2004	0.045	lowest price generic	0.667
Afr-E	South Africa, Gauteng Province, Nov 2004				0.679	Originator brand	0.5
Afr-E	Tanzania, September 2012	0.043	lowest price generic	0.703	0.043	lowest price generic	0.889
Afr-E	Uganda, April 2004	free	lowest price generic	0.75	0.026	lowest price generic	1
Americas
Regional Median		0.036		0.846	0.249		0.462
Regional Range		0.036		0.846	0.09-0.41		31-62%
Amr-B	El Salvador, November 2006				0.408	lowest price generic	0.308
Amr-D	Peru, September, 2005	0.036	lowest price generic	0.846	0.09	lowest price generic	0.615
Eastern Mediterranean
Regional Median		0		0.835	0.12		0.844
Regional Range		0-0.05		20-100%	0.09-0.52		36-100%
Emr-B	Jordan, May 2004	0.019	lowest price generic	0.778	0.185	lowest price generic	0.7
Emr-B	Kuwait, June 2004	free	lowest price generic	1	0.524	Originator brand	0.36
Emr-D	Morocco, April 2004				0.286	lowest price generic	0.5
Emr-B	Oman, October 2007	free	lowest price generic	1	0.09	lowest price generic	0.844
Emr-D	Pakistan, July 2004	free	lowest price generic	0.667	0.051	Originator brand	0.958
Emr-D	Sudan, 4 Districts, February 2006	0.053	lowest price generic	0.835	0.054	lowest price generic	0.9875
Emr-B	Syria, December 2003				0.055	lowest price generic	0.947
Emr-B	United Arab Emirates, December 2006	free	lowest price generic	1	0.477	Originator brand	1
Emr-D	Yemen, July 2006	0.023	lowest price generic	0.2		lowest price generic	0.75
Europe
Regional Median		0.059		0.83	0.059		0.78
Regional Range		0.05-0.07		76-90%	0.05-0.07		70-93%
Eur-C	Kazakhstan, November 2004				0.059	lowest price generic	0.7
Eur-B	Krygyzstan, February 2005				0.061	lowest price generic	0.933
Eur-C	Moldova, September 2011	0.07	lowest price generic	0.76	0.074	lowest price generic	0.78
Emr-B	Tajikistan, February 2005	0.049	lowest price generic	0.9	0.049	lowest price generic	0.85
Emr-B	Uzbekistan, December 2004				0.049	lowest price generic	0.7
South East Asia
Regional Median		0.04		0.761	0.053		0.834
Regional Range		0-0.04		60-100%	0.04-0.08		83-91%
Sear-D	India, 8 Districts, 2004	free	lowest price generic	0.761	0.083	lowest price generic	0.834
Sear-B	Indonesia, August 2004	0.04	lowest price generic	0.6	0.04	lowest price generic	0.828
Sear-B	Sri Lanka, September 2001
Sear-B	Thailand, October 2006	0.04	lowest price generic	1	0.053	lowest price generic	0.905
Western Pacific
Regional Median		0.0345		0.825	0.05		0.875
Regional Range		0-0.06		31-100%	0.04-0.08		73-100%
Wpr-B	China, Shandong Province, October 2004	0.024	lowest price generic	0.8	0.046	lowest price generic	0.85
Wpr-B	Figi, September 2004				0.041	lowest price generic	0.944
Wpr-B	Malaysia, October 2004	free	lowest price generic	0.85	0.079	lowest price generic	0.875
Wpr-B	Mongolia, November 2004	0.045	lowest price generic	1	0.05	lowest price generic	1
Wpr-B	Philippines, Frbruary 2005	0.056	lowest price generic	0.308	0.082	lowest price generic	0.725
Data obtained fromWHO/HAI Project on Medicine Prices and Availability ( http://www.haiweb.org/GlobalDatabase/V2Prod/)

## Sheet: Amox-susp
Table S2
WHO-Health Access International Database
Price and availability for Amoxicillin 250 mg/5ml suspension
		Public Sector			Private Sector
	Survey	Price	Price/Availability Source	Availability	Price	Price/Availability Source	Availability
AFRO
Regional Median		0.02		0.98	0.03		0.92
Regional Range		0.02-0.02		95-100%	0.02-0.03		90-94%
Afr-D	Burkina Faso, July 2009	0.02	lowest price generic	1	0.02	lowest price generic	0.94
Afr-D	Mali, March 2004	0.02	lowest price generic	0.95	0.03	lowest price generic	0.9
AMRO
Regional Median		0		0.67	0.03		0.93
Regional Range		0-0.02		39-100%	0.02-0.09		33-100%
Amr-D	Bolivia, October 2008	0.01	lowest price generic	0.391	0.02	lowest price generic	0.93
Amr-B	Brazil, Rio Grande do Sul State, November 2008				0.04	lowest price generic	0.93
Amr-B	Colombia, October 2008	free	lowest price generic	0.67	0.02	lowest price generic	0.9
Amr-B	Ecuador, September 2008	free	lowest price generic	1	0.03	lowest price generic	0.97
Amr-B	El Salvador, November 2006	free	lowest price generic	0.94	0.1	lowest price generic	0.98
Amr-D	Haiti, August 2011	0.02	lowest price generic	0.5	0.02	lowest price generic	0.51
Amr-B	Mexico, Mexico City, December 2009	free	lowest price generic	0.62	0.03	lowest price generic	0.33
Amr-D	Nicaragua, October 2008	free	lowest price generic	0.87	0.03	lowest price generic	1
EMRO
Regional Median		0.004		0.96	0.02		0.97
Regional Range		0-0.01		3-100%	0.01-0.04		50-100.00%
Emr-D	Afghanistan, November 2011	0.01	lowest price generic	0.98	0.01	lowest generic price	0.98
Emr-B	Iran, December 2007	0.01	lowest price generic	0.93	0.01	lowest generic price	0.97
Emr-D	Morocco, April 2004	free	lowest price generic	1	0.04	lowest generic price	1
Emr-B	Oman, October 2007	free	lowest price generic	0.03	0.13	Originator brand	0.5
Data obtained fromWHO/HAI Project on Medicine Prices and Availability ( http://www.haiweb.org/GlobalDatabase/V2Prod/)

## Sheet: Ampicillin
Table S2
WHO-Health Access International Database
Price and availability for Ampicillin 1 g/vial injection
		Public Sector			Private Sector
	Survey	Price	Price/Availability Source	Availability	Price	Price/Availability Source	Availability
AFRO
Regional Median		0.5		0.94	0.8		0.86
Regional Range		0.03-0.8		42-100%	0.27-1.02		71-90.00%
Afr-D	Burkina Faso, July 2009	0.64	lowest price generic	0.97	0.74	lowest price generic	0.82
Afr-E	Democratic Republic of Congo, July 2007	0.03	lowest price generic	1	0.27	lowest price generic	0.89
Afr-E	Congo, June 2007	0.81	lowest price generic	0.42	1.02	lowest price generic	0.71
Afr-D	Mali, March 2004	0.3	lowest price generic	0.91	0.86	lowest price generic	0.9
AMRO
Regional Median		0.04		0.32	0.74		0.63
Regional Range		0.04		0.32	0.74		0.63
Amr-D	Bolivia, October 2008	0.42	lowest price generic	0.32	0.74	lowest price generic	0.63
Data obtained fromWHO/HAI Project on Medicine Prices and Availability ( http://www.haiweb.org/GlobalDatabase/V2Prod/)

## Sheet: Cotrimoxazole
Table S2
WHO-Health Access International Database
Price and availability for Co-trimoxazole 40+200 mg/5ml suspension
		Public Sector			Private Sector
	Survey	Price	Price/Availability Source	Availability	Price	Price/Availability Source	Availability
AFRO
Regional Median		0.01		0.7	0.01		0.84
Regional Range		0-0.02		15-94%	0.01-0.04		33-100.00%
Afr-D	Burkina Faso, July 2009	0.01	lowest price generic	0.94	0.02	lowest price generic	0.88
Afr-D	Cameroon, July 2005	0.01	lowest price generic	0.7	0.04	Originator brand	1
Afr-D	Chad, May 2004	0.01	lowest price generic	0.46	0.04	Originator brand	0.82
Afr-E	Congo, June 2007	0.02	lowest price generic	0.42	0.04	Originator brand	0.83
Afr-E	Democratic Republic of Congo, July 2007	0.01	lowest price generic	0.67	0.01	lowest price generic	0.85
Afr-E	Ethopia, September 2004	0.004	lowest price generic	0.94	0.01	lowest price generic	1
Afr-D	Ghana, October 2004	0.01	lowest price generic	0.86	0.01	lowest price generic	0.86
Afr-E	Kenya, November 2004	0.01	lowest price generic	0.87	0.01	lowest price generic	0.85
Afr-E	Tanzania, September 2012	0.01	lowest price generic	0.32	0.01	lowest price generic	0.83
Afr-D	Mali, March 2004	0.01	lowest price generic	0.76	0.01	lowest price generic	0.8
Afr-D	Mauritus, August 2008
Afr-D	Nigeria, September 2004	0.01	lowest price generic	0.79	0.01	lowest price generic	0.8
Afr-D	Sao Tomé en Principe , June 2008	0.01	lowest price generic	0.69	0.03	lowest price generic	0.33
Afr-D	South Africa, 2 Provinces, Nov 2004				0.02	lowest price generic	0.84
Afr-E	Uganda, April 2004	free	lowest price generic	0.15	0.01	lowest price generic	0.8
AMRO
Regional Median		0		0.69	0.02		0.86
Regional Range		0-0.018		5-98%	0.02-0.05		63-93%
Amr-D	Bolovia, October 2008	0.018	lowest price generic	0.33	0.02	lowest price generic	0.87
Amr-B	Brazil, Rio Grande do Sul State, November 2008	free	lowest price generic	0.05	0.05	Originator brand	0.93
Amr-B	Colombia, October 2008	free	lowest price generic	0.83	0.02	lowest price generic	0.86
Amr-D	Ecuador, September 2008	free	lowest price generic	0.97	0.04	lowest price generic	0.87
Amr-B	El Salvador, November 2006	free	lowest price generic	0.64	0.05	lowest price generic	0.67
Amr-D	Haiti, August 2011	0.015	lowest price generic	0.52	0.02	lowest price generic	0.63
Amr-B	Mexico, Mexico City, December 2009	free	lowest price generic	0.69	0.02	lowest price generic	0.8
Amr-B	Nicaragua, October 2008	free	lowest price generic	0.7	0.02	lowest price generic	0.84
Amr-D	Peru, September 2005	0.006	lowest price generic	0.98	0.02	lowest price generic	0.9
EMRO
Regional Median		0		0.87	0.02		0.96
Regional Range		0-0.01		20-100.00%	0.004-0.06		40-100.00%
Emr-D	Afghanistan, November 2011	0.007	lowest price generic	0.93	0.01	lowest price generic	0.96
Emr-B	Iran, December 2007	0.005	lowest price generic	0.97	0.01	lowest price generic	1
Emr-B	Jordan, May 2004	0.005	lowest price generic	0.83	0.02	lowest price generic	0.95
Emr-B	Kuwait, June 2004	free	lowest price generic	1	0.06	lowest price generic	0.4
Emr-B	Lebanon, February 2004	free	lowest price generic	0.75	0.05	Orinator brand	0.95
Emr-D	Moroccoo, April 2004	free	lowest price generic	1	0.03	Orinator brand	1
Emr-B	Oman, October 2007	free	lowest price generic	0.43	0.05	lowest price generic	0.81
Emr-D	Pakistan, July 2004	free	lowest price generic	0.3	0.004	lowest price generic	0.81
Emr-D	Sudan, 5 Disctricts, February 2013	0.0098	lowest price generic	0.91	0.01	lowest price generic	0.95
Emr-B	Syria, December 2003				0.01	lowest price generic	0.98
Emr-B	Tunsia, March 2004	free	lowest price generic	0.67	0.02	lowest price generic	9.78
Emr-B	United Arab Emirates, December 2006	free	lowest price generic	0.94	0.06	Originator brand	1
Emr-D	Yemen, July 2006	0.005	lowest price generic	0.2	0.01	lowest price generic	1
EURO
Regional Median		0.02		0.54	0.04		0.83
Regional Range		0.017-0.036		40-100.00%	0.02-0.06		23-100%
Eur-B	Armenia, October 2001
Eur-B	Kyrgyzstan, July 2010				0.02	lowest price generic	0.76
Eur-C	Russia, Tatarstan, February 2011	0.017	lowest price generic	1	0.06	lowest price generic	1
Eur-B	Tajikistan, February 2005	0.02	lowest price generic	0.4	0.02	lowest price generic	0.85
Eur-C	Ukraine, March 2012	0.036	lowest price generic	0.543	0.04	lowest price generic	0.83
Eur-B	Uzbekistan, December 2004				0.04	Originator brand	0.23
SEARO
Regional Median		0.005		0.75	0.01		0.64
Regional Range		0-0.006		41.00-92%	0.004-0.01		43-88
Sear-D	India, 8 Regions, October 2004	0	lowest price generic	0.41	0.004	lowest price generic	0.88
Sear-B	Indonesia, June 2010	0.006	lowest price generic	0.92	0.01	lowest price generic	0.64
Sear-B	Sri Lanka, September 2001
Sear-B	Thailand, October 2006	0.005	lowest price generic	0.75	0.01	lowest price generic	0.43
WPR
Regional Median		0.0085		0.25	0.02		0.33
Regional Range		0-0.017		1935-03-01	0.01-0.003		1951-03-01
Wpr-B	China, Shandong Provience, October 2004
Wpr-B	Fiji, September 2004
Wpr-B	Malaysia, October 2004	free	lowest price generic	0.25			0.03
Wpr-B	Mongolia, October 2012		lowest price generic	0.03	0.03	lowest price generic	0.51
Wpr-B	Philippines, February 2005	0.017	lowest price generic	0.35	0.01	lowest price generic	0.33
Data obtained fromWHO/HAI Project on Medicine Prices and Availability ( http://www.haiweb.org/GlobalDatabase/V2Prod/)

## Sheet: Ceftriaxone
Table S2
WHO-Health Access International Database
Price and availability for Ceftriaxone 1 g/vial injection
		Public Sector			Private Sector
	Survey	Price	Price/Availability Source	Availability	Price	Price/Availability Source	Availability
AFRO
Regional Median		3.04		0.24	5.24		0.5
Regional Range		0-8.95		10-64%	0.21-24.12		11-100%
Afr-D	Burkina Faso, July 2009				2.38	lowest price generic	0.53
Afr-D	Cameroon, July 2005	3.28	lowest price generic	0.3	9.6	lowest price generic	0.6
Afr-E	Congo, June 2007	3.04	lowest price generic	0.15	17.77	Originator brand	0.33
Afr-E	Democratic Republic of Congo, July 2007	3.03	lowest price generic	0.31	2.52	lowest price generic	0.54
Afr-E	Ethiopia, September 2004	0.99	lowest price generic	0.44	1.38	lowest price generic	1
Afr-D	Ghana, October 2004	5.63	lowest price generic	0.21	24.12	Originator brand	0.43
Afr-E	Kenya, November 2004	5.73	lowest price generic	0.17	4.91	lowest price generic	0.64
Afr-D	Mauritius, August 2008	free	lowest price generic	0.64	17.39	Originator brand	0.3
Afr-D	Nigeria, September 2004	8.95	lowest price generic	0.33	9.77	lowest price generic	0.38
Afr-D	Mali, March 2004	3.29	lowest price generic	0.19	11.89	lowest price generic	0.3
Afr-D	Sao Tomé en Principe , June 2008	0.63	lowest price generic	0.16	0.21	lowest price generic	0.11
Afr-E	South Africa, Kwazulu Natal State, Sept 2001				27.07	Originator brand	0.6
Afr-E	Tanzania, September 2012	0.36	lowest price generic	0.27	5.24	lowest price generic	0.5
Afr-E	Uganda, April 2004	free	lowest price generic	0.1	5.24	lowest price generic	0.65
AMRO
Regional Median		0		0.76	3.78		0.77
Regional Range		0-1.77		31-100%	1.7-6.09%		49-91%
Amr-D	Bolivia, October 2008	1.41	lowest price generic	0.41	1.7	lowest price generic	0.87
Amr-B	Brazil, Rio Grande do Sul State, November 2008				7.56	lowest price generic	0.67
Amr-B	Colombia, October 2008	free	lowest price generic	0.73	2.72	lowest price generic	0.49
Amr-D	Ecuador, September 2008	free	lowest price generic	0.78	6.09	lowest price generic	0.77
Amr-B	El Salvador, November 2006	free	lowest price generic	0.31	18.4	lowest price generic	0.81
Amr-D	Haiti, August 2011	1.77	lowest price generic	0.52	3.78	lowest price generic	0.71
Amr-B	Mexico, Mexico City, December 2009	free	lowest price generic	1	5.05	lowest price generic	0.73
Amr-D	Nicaragua, October 2008	free	lowest price generic	1	3.24	lowest price generic	0.9
Amr-D	Peru, September 2005	1.06	lowest price generic	0.85	1.82	lowest price generic	0.91
EMRO
Regional Median		0		0.29	7.9		0.84
Regional Range		0-0.91		11-100%	1.03-31.88		12-100%
Emr-D	Afghanistan, November 2011	0.91	lowest price generic	1	1.21	lowest price generic	0.94
Emr-B	Iran, December 2007	1.03	lowest price generic	1	1.03	lowest price generic	1
Emr-B	Jordan, May 2004		lowest price generic	0.11	17.42	lowest price generic	0.95
Emr-B	Kuwait, June 2004	free	Originator brand	0.12	31.88	Originator brand	0.84
Emr-B	Lebanon, February 2004				24.6	Originator brand	0.65
Emr-D	Morocco, April 2004	free	lowest price generic	0.5	29.15	Originator brand	0.75
Emr-B	Oman, October 2007	free	lowest price generic	0.33	11.63	lowest price generic	0.5
Emr-B	United Arab Emirates, December 2006	free	lowest price generic	0.39	27.25	Originator brand	0.87
Emr-D	Pakistan, July 2004	free	lowest price generic	0.17	7.9	Originator brand	0.64
Emr-D	Sudan, 4 Districts, February 2006	4.52	lowest price generic	0.36	2.9	lowest price generic	0.62
Emr-B	Syria, December 2003				3.28	lowest price generic	0.98
Emr-B	Tunisia, March 2004	free	lowest price generic	0.33	2.94	lowest price generic	0.12
Emr-D	Yemen, July 2006	2.78	lowest price generic	0.25	3.29	lowest price generic	1
EURO
Regional Median		1.01		1	1.09		0.92
Regional Range		0.43-1.59		1	0.74-2.07		70-100.00%
Eur-B	Armenia, October 2001
Eur-C	Kazakhstan, November 2004
Eur-B	Kyrgyzstan, July 2010				0.97	lowest price generic	0.84
Eur-C	Russia, Tatarstan, February 2011	0.44	lowest price generic	1	0.74	lowest price generic	1
Eur-C	Ukraine, September 2007	1.59	lowest price generic	1	1.44	lowest price generic	1
Eur-B	Uzbekistan, December 2004				2.07	lowest price generic	0.7
SEARO
Regional Median		0.81		0.7	1.59		0.34
Regional Range		0-1.41		31.80-95.00%	1.37-1.59		33-72%
Sear-D	India, 8 Regions, October 2004	free	lowest price generic	0.318	1.76	lowest price generic	0.72
Sear-B	Indonesia, June 2010	1.41	lowest price generic	0.7	1.37	lowest price generic	0.34
Sear-B	Thailand, October 2006	0.81	lowest price generic	0.95	1.59	lowest price generic	0.33
WPR
Regional Median		0.55		0.72	8.49		0.31
Regional Range		0-0.55		46-85%	0.42-9.59		3-57%
Wpr-B	China, September 2010	0.55	lowest price generic	0.72	0.42	lowest price generic	0.57
Wpr-B	Fiji, September 2004				8.49	Originator brand	0.14
Wpr-B	Malaysia, October 2004	free	Originator brand	0.85		Originator brand	0.03
Wpr-B	Philippines, February 2005	4.35	lowest price generic	0.46	9.59	lowest price generic	0.47
Data obtained fromWHO/HAI Project on Medicine Prices and Availability ( http://www.haiweb.org/GlobalDatabase/V2Prod/)

## Sheet: Gentamicin
Table S2
WHO-Health Access International Database
Price and availability for Gentamicin 40 mg/ml injection
		Public Sector			Private Sector
	Survey	Price	Price/Availability Source	Availability	Price	Price/Availability Source	Availability
AFRO
Regional Median		0.12		0.68	0.11		0.66
Regional Range		0.05-0.20		27.00-100.00%	0.03-0.31		19-96%
Afr-E	Congo, June 2007	0.2	lowest price generic	0.54	0.31	lowest price generic	0.42
Afr-E	Democratic Republic of Congo, July 2007	0.05	lowest price generic	1	0.03	lowest price generic	0.96
Afr-E	Kenya, November 2004	0.12	lowest price generic	0.83	0.03	lowest price generic	0.9
Afr-E	Tanzania, September 2012	0.11	lowest price generic	0.27	0.19	lowest price generic	0.19
AMRO
Regional Median		0		0.38	2.93		0.72
Regional Range		0		15-60%	0.42-5.44		60-83%
Amr-D	Ecuador, September 2008	free	lowest price generic	0.6	0.42	lowest price generic	0.83
Amr-B	Mexico, Mexico City December 2009	free	lowest price generic	0.15	5.44	Originator brand	0.6
Amr-D	Peru, June 2002
EMRO
Regional Median		0.28		0.67	0.28		0.81
Regional Range		0.28		0.67	0.28		0.81
Emr-D	Sudan,4 Districts, February 2006	0.28	lowest price generic	0.67	0.28	lowest price generic	0.81
EURO
Regional Median		0.03		0.9	0.03		0.938
Regional Range		0.03		0.9	0.03-0.04		84-100%
Eur-B	Kyrgyzstan, July 2010				0.04	lowest generic price	0.84
Eur-B	Tajikistan, February 2005	0.03	lowest price generic	0.9	0.03	lowest generic price	1
Eur-B	Uzbekistan, December 2004				0.03	lowest generic price	0.98
SEARO
Regional Median		0		0.47	0.09		0.77
Regional Range		0		8-85%	0.08-0.09		58-97%
Sear-D	India, NCT, Delhi, July 2011	free	lowest price generic	0.08	0.08	lowest price generic	0.58
Sear-D	India, West Bengal, December 2004	free	lowest price generic	0.85	0.09	lowest price generic	0.97
WPR
Regional Median		0.06		1	0.08		0.96
Regional Range		0.06		1	0.08		0.96
Wpr-B	Mongolia, November 2004	0.06	lowest price generic	1	0.08	lowest price generic	0.96
Data obtained fromWHO/HAI Project on Medicine Prices and Availability ( http://www.haiweb.org/GlobalDatabase/V2Prod/)

## Sheet: Procaine Penicillin
Table S2
WHO-Health Access International Database
Price and availability for Procaine Benzyl Penicillin 1mIU injection
		Public sector			Private Sector
	Survey	Price	Price/Availability Source	Availability	Price	Price/Availability Source	Availability
AMRO
Regional Median
Regional Range
Amr-D	Haiti, August 2011		lowest price generic	0.04		lowest price generic	0.09
Data obtained fromWHO/HAI Project on Medicine Prices and Availability ( http://www.haiweb.org/GlobalDatabase/V2Prod/)
