# Supplementary material for: Treatment of Infections in Young Infants in Low- and Middle-Income Countries: A Systematic Review and Meta-analysis of Frontline Health Worker Diagnosis and Antibiotic Access
Source: PLoS Med. 2014 Oct 14;11(10):e1001741. doi: 10.1371/journal.pmed.1001741 (PMC4196753; doi:10.1371/journal.pmed.1001741)
Supplement: Table S3 — WHO affordability data. (XLSX) [file pmed.1001741.s004.xlsx]

## Sheet: Ceftriaxone
Table S3
Antibiotic Affordability for Ceftriaxone (1gm/vial) injection to treat Neonatal Sepsis (10 day course for 3kg baby)
Affordability defined as the number of days of work for lowest paid government worker
			Public Sector			Private Sector
	Survey	Daily wage in $USD	Price/Unit	Price of Full Course of Treatment	Affordability (#days of work to afford full course of treatment)	Price/Unit	Price of Full Course of Treatment	Affordability (#days of work to afford full course of treatment)
Africa
Regional Median		1.55	3.04		5.35	5.242	37.0925	15.7
Regional Range		0.80-8.30	0-8.951			0.208-24.12
Afr-D	Burkina Faso, July 2009	2.2		0	0	2.381	11.905	5.4
Afr-D	Cameroon, July 2005	1.5	3.28	16.4	10.9	9.595	47.975	32
Afr-E	Congo, June 2007	3.4	3.043	15.215	4.5	17.77	88.85	26
Afr-E	Democratic Republic of Congo, July 2007	0.9	3.032	15.16	16.8	2.522	12.61	14
Afr-E	Ethiopia, September 2004	0.8	0.997	4.985	6.2	1.381	6.905	8.6
Afr-D	Ghana, October 2004	1.05	5.626	28.13	26.8	24.12	120.6	115
Afr-E	Kenya, November 2004	2.05	5.728	28.64	14	4.91	24.55	12
Afr-D	Mauritius, August 2008	8.3	0	0	0	17.39	86.95	10.5
Afr-D	Nigeria, September 2004	1.4	8.951	44.755	32	9.769	48.845	35
Afr-D	Mali, March 2004	1.6	3.299	16.495	10.4	11.89	59.45	37.2
Afr-D	Sao Tomé en Principe , June 2008	1.3	0.633	3.165	2.4	0.208	1.04	0.8
Afr-E	South Africa, Kwazulu Natal State, Sept 2001	7.8		0	0	27.07	135.35	17.4
Afr-E	Tanzania, September 2012	3.7	0.356	1.78	0.48	5.242	26.21	7.1
Afr-E	Uganda, April 2004	1.3	0	0	0	5.242	26.21	20.2
Americas				0			0
Regional Median		5	0	0	0	3.781	18.905	4.5
Regional Range		2.70-6.70	0-1.766	#VALUE!		1.7-6.093%	#VALUE!
Amr-D	Bolivia, October 2008	2.7	1.41	7.05	2.6	1.7	8.5	3.1
Amr-B	Brazil, Rio Grande do Sul State, November 2008	5.5		0	0	7.557	37.785	6.9
Amr-B	Colombia, October 2008	6.4	0	0	0	2.721	13.605	2.1
Amr-D	Ecuador, September 2008	6.7	0	0	0	6.093	30.465	4.5
Amr-B	El Salvador, November 2006	5.8	0	0	0	18.4	92	15.9
Amr-D	Haiti, August 2011	5	1.766	8.83	1.8	3.781	18.905	3.8
Amr-B	Mexico, Mexico City, December 2009	4.5	0	0	0	5.052	25.26	5.6
Amr-D	Nicaragua, October 2008	3.1	0	0	0	3.236	16.18	5.2
Amr-D	Peru, September 2005	4.6	1.057	5.285	1.15	1.816	9.08	2
Eastern Mediterranean				0			0
Regional Median		6.2	0	0	0	7.902	39.51	12.6
Regional Range		1.00-11.80	0-0.911	#VALUE!		1.03-31.88	#VALUE!
Emr-D	Afghanistan, November 2011	3	0.911	4.555	1.5	1.214	6.07	2
Emr-B	Iran, December 2007	11.8	1.03	5.15	0.4	1.03	5.15	0.4
Emr-B	Jordan, May 2004	4.2		0	0	17.42	87.1	20.7
Emr-B	Kuwait, June 2004	4.5	0	0	0	31.88	159.4	35.4
Emr-B	Lebanon, February 2004	6.7		0	0	24.6	123	18.4
Emr-D	Morocco, April 2004	7.1	0	0	0	29.15	145.75	20.5
Emr-B	Oman, October 2007	9	0	0	0	11.63	58.15	6.5
Emr-B	United Arab Emirates, December 2006	8.2	0	0	0	27.25	136.25	16.6
Emr-D	Pakistan, July 2004	1	0	0	0	7.902	39.51	39.51
Emr-D	Sudan, 4 Districts, February 2006		4.52	22.6		2.9	14.5
Emr-B	Syria, December 2003	1.9		0	0	3.279	16.395	8.6
Emr-B	Tunisia, March 2004	5.7	free	#VALUE!		2.941	14.705	2.6
Emr-D	Yemen, July 2006	8.2	2.78	13.9	1.7	3.293	16.465	2
South East Asia				0	0.7		0
Regional Median		3.4	0.811	4.055	0.7	1.587	7.935	2
Regional Range		3.00-5.60	0-1.414	#VALUE!		1.366-1.587	#VALUE!
Sear-D	India, 8 Regions, October 2004	3	0	0	0	1.76	8.8	2.9
Sear-B	Indonesia, June 2010	3.4	1.414	7.07	2.1	1.366	6.83	2
Sear-B	Thailand, October 2006	5.6	0.811	4.055	0.7	1.587	7.935	1.4
Western Pacific				0			0
Regional Median		8.2	0.554	2.77	0	8.49	42.45	7
Regional Range		4.60-11.70	0-0.554	#VALUE!		0.42-9.59	#VALUE!
Wpr-B	China, September 2010		0.554	2.77		0.42	2.1
Wpr-B	Fiji, September 2004	11.7		0	0	8.49	42.45	3.6
Wpr-B	Malaysia, October 2004		0	0	0		0
Wpr-B	Philippines, February 2005	4.6	4.347	21.735	4.7	9.59	47.95	10.4
European				0			0
Regional Median		1	1.01	5.05	0	1.09	5.45	1.6
Regional Range		0.60-5.20	0.425-1.585	#VALUE!		0.738-2.071	#VALUE!
Eur-B	Armenia, October 2001	1		0	0		0	0
Eur-C	Kazakhstan, November 2004			0	0		0	0
Eur-B	Kyrgyzstan, July 2010	0.6		0	0	0.968	4.84	8.1
Eur-C	Russia, Tatarstan, February 2011	5.2	0.435	2.175	0.4	0.738	3.69	0.7
Eur-C	Ukraine, September 2007	2.9	1.585	7.925	2.7	1.435	7.175	2.5
Eur-B	Uzbekistan, December 2004	0.7		0	0	2.071	10.355	14.8
Data obtained fromWHO/HAI Project on Medicine Prices and Availability ( http://www.haiweb.org/GlobalDatabase/V2Prod/)

## Sheet: Gentamicin
Table S3
Antibiotic Affordability for Gentamicin 40 mg/ml injection
Affordability defined as the number of days of work for lowest paid government worker
			Public Sector			Private Sector
	Survey	Daily wage in $USD	Price	Full Course Treatment Price	Affordability (total cost of full course of treatment/daily wage)	Price	Full Course Treatment	Affordability
AFRO
Regional Median		2.7			0.23			0.17
Regional Range		0.9-3.70
Afr-E	Congo, June 2007	3.4	0.203	0.812	0.24	0.309	1.236	0.4
Afr-E	Democratic Republic of Congo, July 2007	0.9	0.05	0.2	0.22	0.03	0.12	0.13
Afr-E	Kenya, November 2004	2.05	0.123	0.492	0.24	0.031	0.124	0.1
Afr-E	Tanzania, September 2012	3.7	0.113	0.452	0.12	0.193	0.772	0.21
AMRO				0			0
Regional Median		4.5
Regional Range		4.00-6.70
Amr-D	Ecuador, September 2008	6.7	0	0	0	0.42	1.68	0.25
Amr-B	Mexico, Mexico City December 2009	4.5	0	0	0	5.438	21.752	4.8
Amr-D	Peru, June 2002	4		0	0		0	0
EMRO				0			0
Regional Median
Regional Range
Emr-D	Sudan,4 Districts, February 2006		0.275	1.1		0.279	1.116
EURO				0			0
Regional Median		0.6
Regional Range		0.10-0.70
Eur-B	Kyrgyzstan, July 2010	0.6		0	0	0.043	0.172	0.3
Eur-B	Tajikistan, February 2005	0.1	0.033	0.132	1.32	0.033	0.132	1.32
Eur-B	Uzbekistan, December 2004	0.7		0	0	0.028	0.112	0.16
SEARO				0			0
Regional Median		4.2
Regional Range		2.90-5.50
Sear-D	India, NCT, Delhi, July 2011	5.5	0	0	0	0.082	0.328	0.06
Sear-D	India, West Bengal, December 2004	2.9	0	0	0	0.088	0.352	0.12
WPR				0			0
Regional Median		1.9
Regional Range		1.9
Wpr-B	Mongolia, November 2004	1.9	0.066	0.264	0.14	0.083	0.332	0.2
Data obtained fromWHO/HAI Project on Medicine Prices and Availability ( http://www.haiweb.org/GlobalDatabase/V2Prod/)

## Sheet: Ampicillin
Table S3
Antibiotic Affordability for Ampicillin 1 g/vial injection
Affordability defined as the number of days of work for lowest paid government worker
			Public Sector			Private Sector
	Survey	Daily wage in $USD	Price	Price of full course	Affordability (total cost of full course of treatment/daily wage)	Price	Price of full Course	Affordability (total cost of full course of treatment/daily wage)
AFRO
Regional Median		1.9			1.07			1.61
Regional Range		0.90-3.40
Afr-D	Burkina Faso, July 2009	2.2	0.637	3.185	1.45	0.744	3.72	1.7
Afr-E	Democratic Republic of Congo, July 2007	0.9	0.0303	0.1515	0.2	0.273	1.365	1.52
Afr-E	Congo, June 2007	3.4	0.812	4.06	1.2	1.015	5.075	1.5
Afr-D	Mali, March 2004	1.6	0.3	1.5	0.94	0.863	4.315	2.7
AMRO				0			0
Regional Median		2.7
Regional Range		2.7
Amr-D	Bolivia, October 2008	2.7	0.425	2.125	0.8	0.736	3.68	1.4
Data obtained fromWHO/HAI Project on Medicine Prices and Availability ( http://www.haiweb.org/GlobalDatabase/V2Prod/)

## Sheet: Cotrim
Table S3
Affordability of Pediatric Resp. Infect., Co-trimoxazole 40+200 mg/5ml suspension
lowest paid unskilled government worker
						Public sector			Private sector		Other 1		Other 2
	Survey	Duration	Nb Of Units per treatment		Daily wage	Daily wage in $USD	Median treatment price	No.of days	Median Treatment Price	No.of days	Median	No.of	Median	No.of
											treatment	days	treatment	days
											price		price
AFRO
Regional Median						1.55	median	0.3	median	0.45
Regional Range						0.80-15.50	min	0.1	min	0.1
							max	0.5	max	2.2
Afr-D	Burkina Faso July 2009	7 days	70	1 US$ = 470.55 FCFA	1022.8	2.2			583.33	0.6
Afr-D	Cameroon July 2005	7 days	70	1 US$ = 572 FCFA	833.33	1.5			1015	1.2
Afr-D	Cameroon May 2002	7 days	70	1 US$ = 725 FCFA	695	1	290.5	0.4	1540	2.2
Afr-D	Chad May 2004	7 days	70	1 US$ = 542.94 CFA Franc	849.4	1.6	280	0.3	1680	2
Afr-E	Congo June 2007	7 days	70	1 US$ = 492.443 CFA Franc	1666.67	3.4	700	0.4	997.5	0.6
Afr-E	Democratic Republic of Congo July 2007	7 days	70	1 US$ = 495.163 CD Franc	461.538	0.9	210	0.5	210	0.5
Afr-E	Ethiopia September 2004	7 days	70	1 US$ = 8.6432 Birr	6.7	0.8	2.19	0.3	4.2	0.6
Afr-D	Ghana May 2002	7 days	70	1 US$ = 7600 Cedi (old)	8000	1.05	2625	0.3	3500	0.4
Afr-D	Ghana October 2004	7 days	70	1 US$ = 8915.5 Cedi (old)	9348.3	1.05	3500	0.4	4200	0.4
Afr-E	Kenya November 2004	7 days	70	1 US$ = 81.2722 Kenyan shilling	166.167	2.05	28	0.2	35	0.2
Afr-E	Kenya October 2001	7 days	70	1 US$ = 78.9 Kenyan shillling	109.6	1.4			38.5	0.4
Afr-D	Mali March 2004	7 days	70	1 US$ = 516 CFA Franc	825	1.6	235.2	0.3	420	0.5
Afr-D	Mauritius August 2008	7 days	70	1 US$ = 26.01 Rupee	215	8.3			73.97	0.3
Afr-D	Nigeria September 2004	7 days	70	1 US$ = 133 Naira	183.333	1.4	84	0.5	112	0.6
Afr-D	Sao Tomé en Principe June 2008	7 days	70	1 US$ = 14533 Dobra	18150	1.3	7706.65	0.4	35000	1.9
Afr-E	South Africa Gauteng Province, Nov 2004	7 days	70	1 US$ = 5.8493 Rand	90.58	15.5			4.98	0.1
Afr-E	South Africa Kwazulu Natal State, Sept 2001	7 days	70	1 US$ = 8.603 Rand	66.93	7.8			12.36	0.2
Afr-E	Tanzania September 2004	7 days	70	1 US$ = 1070 Tanzania Shilling	1666.67	1.6	220.5	0.1	507.5	0.3
Afr-E	Tanzania September 2012	7 days	70	1 US$ = 1552.27 Tanzania Shilling	5667	3.7	875	0.2	1155	0.2	4.34	0.4
Afr-E	Uganda April 2004	7 days	70	1 US$ = 1910 Uganda Shilling	2500	1.3			933.33	0.4
AMRO
Regional Median						4.8	median	0.2	median	0.35
Regional Range						2.70-6.70	min	0.1	min	0.1
							max	0.5	max	0.6
Amr-D	Bolivia October 2008	7 days	70	1 US$ = 7.07 Bolivianos	19.25	2.7	8.75	0.5	7.88	0.4
Amr-B	Brazil Rio Grande do Sul State, November 2008	7 days	70	1 US$ = 2.32 Real	12.73	5.5			5.43	0.4
Amr-B	Colombia October 2008	7 days	70	1 US$ = 2390.4 PESO COLOMBIANO	15383	6.4			2683.33	0.2
Amr-D	Ecuador September 2008	7 days	70	1 US$ = 1 US dollar	6.67	6.7			0.98	0.1
Amr-B	El Salvador November 2006	7 days	70	1 US$ = 1 US dollar	5.81	5.8			3.42	0.6
Amr-D	Haiti August 2011	7 days	70	1 US$ = 39.6862 Gourdes	200	5	42	0.2	52.5	0.3
Amr-B	Mexico Mexico City, December 2009	7 days	70	1 US$ = 12.8727 Mexican Peso	57.64	4.5			16.04	0.3
Amr-D	Nicaragua October 2008	7 days	70	1 US$ = 19.6219 Córdoba	60.03	3.1			22.93	0.4
Amr-D	Peru June 2002	7 days	70	1 US$ = 3.41 Nuevo sol	13.66	4	2.92	0.2	7	0.5
Amr-D	Peru September 2005	7 days	70	1 US$ = 3.317 Nuevo Sol	15.33	4.6	1.46	0.1	4.43	0.3
EMRO
Regional Median						3.6	median	0.2	median	0.3
Regional Range						1.00-11.80	min	0	min	0
							max	0.4	max	1
Emr-D	Afghanistan November 2011	7 days	70	1 US$ = 49.5 Afghani	150	3	24.5	0.2	31.5	0.2
Emr-B	Iran December 2007	7 days	70	1 US$ = 9200 IR Rials	108400	11.8	3150	0	3150	0
Emr-B	Jordan May 2004	7 days	70	1 US$ = 0.71 Jordan Dinar	3	4.2	0.24	0.1	0.83	0.3
Emr-B	Kuwait June 2004	7 days	70	1 US$ = 0.2948 Kuwaiti Dinar	1.333	4.5			1.27	1
Emr-B	Lebanon February 2004	7 days	70	1 US$ = 1500 Lebanese Pound	10000	6.7			3906.7	0.4
Emr-D	Morocco April 2004	7 days	70	1 US$ = 8.834 Dirham	62.6	7.1			12.85	0.2
Emr-B	Oman October 2007	7 days	70	1 US$ = 0.387 Omani Rial	3.5	9			1.41	0.4
Emr-D	Pakistan July 2004	7 days	70	1 US$ = 60.5 Pakistani Rupee	62.3	1			17.5	0.3
Emr-D	Sudan February 2013	7 days	70	1 US$ = 6.5 Sudanese Pound SDG	12	1.9	4.67	0.4	5.6	0.5
Emr-D	Sudan Gadarif State, February 2006	7 days	70	1 US$ = 230 Sudanese Dinar	666.7	2.9	140	0.2	140	0.2
Emr-D	Sudan Khartoum State, June 2005	7 days	70	1 US$ = 248.8 Sudanese Dinar	666.7	2.7	105	0.2	175	0.3
Emr-D	Sudan North Kordofan State, February 2006	7 days	70	1 US$ = 230 Sudanese Dinar	666.7	2.9	175	0.3	175	0.3
Emr-D	Sudan Northern State, February 2006	7 days	70	1 US$ = 230 Sudanese Dinar	666.7	2.9	210	0.3	175	0.3
Emr-B	Syria December 2003	7 days	70	1 US$ = 51.5 Syria Pound	100	1.9			24.5	0.2
Emr-B	Tunisia March 2004	7 days	70	1 US$ = 1.225 Tunisian Dinar	7.0373	5.7			1.98	0.3	192.5	0.3
Emr-B	United Arab Emirates December 2006	7 days	70	1 US$ = 3.67 Dirham	30	8.2			5.25	0.2	560	0.3
Emr-D	Yemen July 2006	7 days	555				66.5	0.1	116.9	0.2
EURO
Regional Median						0.85	median	0.5		1.8
Regional Range						0.10-5.20	min	0.2		0.4
							max	10.5		8.8
Eur-B	Armenia October 2001	7 days	70	1 US$ = 560 Dram	579.46	1			1134	2
Eur-B	Kyrgyzstan February 2005	7 days	70	1 US$ = 41.0144 Som	20	0.5			49	2.5
Eur-B	Kyrgyzstan July 2010	7 days	70	1 US$ = 46.4004 Som	26.6666	0.6			78.75	3
Eur-C	Russia Tatarstan, February 2011	7 days	70	1 US$ = 27.7 Roubles	144	5.2	33.55	0.2	107.62	0.7
Eur-B	Tajikistan February 2005	7 days	70	1 US$ = 3.07 Somoni	0.4	0.1	4.2	10.5	3.5	8.8
Eur-C	Ukraine March 2012	7 days	70	1 US$ = 7.9867 Hryvnia	41.5915	5.2	20.01	0.5	20.12	0.5	19.25	0.2
Eur-C	Ukraine September 2007	7 days	70	1 US$ = 5.03 UAH	14.67	2.9			5.14	0.4
Eur-B	Uzbekistan December 2004	7 days	70	1 US$ = 1056 Som	716.818	0.7			1120	1.6	1400	0.2
SEARO
Regional Median						3	median	0.1	median	0.1
Regional Range						1.70-5.60	min	0.1	min	0.1
							max	0.2	max	1
Sear-D	India Chennai, October 2004	7 days	70	1 US$ = 45.32 Rupee	137	3			13.3	0.1
Sear-D	India Haryana, October 2004	7 days	70	1 US$ = 45.32 Rupee	143.93	3.2			14	0.1
Sear-D	India Karnataka, November 2004	7 days	70	1 US$ = 45.32 Rupee	137	3			15.2	0.1
Sear-D	India Maharashtra 12 districts, October 2004	7 days	70	1 US$ = 45.32 Rupee	137	3			13.82	0.1
Sear-D	India Maharashtra 4 regions, January 2005	7 days	70	1 US$ = 45.32 Rupee	120	2.6			14.35	0.1
Sear-D	India NCT, Delhi, July 2011	7 days	70	1 US$ = 44.65 Indian Rupee	247	5.5			16.97	0.1
Sear-D	India Rajasthan, April 2003	7 days	70	1 US$ = 47.8 Rupee	130	2.7			14	0.1	16.45	0.1
Sear-D	India West Bengal, December 2004	7 days	70	1 US$ = 45.32 Rupee	131.73	2.9			14	0.1	14	0.1
Sear-B	Indonesia August 2004	7 days	70	1 US$ = 8860 Rupiah	20700	2.3	4741.63	0.2	4900	0.2	14	0.1
Sear-B	Indonesia June 2010	7 days	70	1 US$ = 9172 Indonesian Rupiah	36500	3.4	3891.37	0.1	3850	0.1
Sear-B	Sri Lanka September 2001	7 days	70	1 US$ = 92.6 Sri Lankan Rupee	153	1.7			151.2	1
Sear-B	Thailand October 2006	7 days	70	1 US$ = 37.78 Baht	211.5	5.6	14	0.1	29.17	0.1	140	0.2
WPR
Regional Median						4.6	median	0.45	median	0.5
Regional Range						1.90-11.70	min	0.3	min	0.1
							max	0.6	max	1.1
Wpr-B	Fiji September 2004	7 days	70	1 US$ = 1.7035 Fiji Dollars	20	11.7			1.4	0.1
Wpr-B	Mongolia November 2004	7 days	70	1 US$ = 1207 Tugrig	2292.9	1.9			2625	1.1
Wpr-B	Mongolia October 2012	7 days	70	1 US$ = 1395 Tugrik	6685.68	4.8			3208.33	0.5
Wpr-B	Philippines February 2005	7 days	70	1 US$ = 54.74 Philippine Pesos	254.1	4.6	64.17	0.3	52.5	0.2
Wpr-B	Philippines June 2002	7 days	70	1 US$ = 50 Philippine Peso	140	2.8	85.75	0.6	86.33	0.6
Data obtained fromWHO/HAI Project on Medicine Prices and Availability ( http://www.haiweb.org/GlobalDatabase/V2Prod/)
											1108.33	0.4

## Sheet: Amox
Table S3
Affordability of Pediatric Resp. Infect., Amoxicillin 250 mg/5ml suspension
lowest paid unskilled government worker
								Public sector		Private sector		Other 1		Other 2
	Survey	Duration	Nb Of Units per treatment		Daily wage (local currency)	Product type	Daily wage in $USD	Median Treatment Price (local currency)	Days of work	Median Treatment Price (local currency)	Days of work	Median	No.of	Median	No.of
												treatment	days	treatment	days
												price		price
AFRO
Regional Median							2.2
Regional Range							2.2
Afr-D	Burkina Faso July 2009	7 days	100	1 US$ = 470.55 FCFA	1022.8	Lowest price generic	2.2	833.33	0.8	1020.83	1	833.33	0.8
AMRO
Regional Median							4.75		0.4		0.7
Regional Range							2.70-6.40		0.3-0.5		0.3-1.1
Amr-D	Bolivia October 2008	7 days	100	1 US$ = 7.07 Bolivianos	19.25	Lowest price generic	2.7	9.91	0.5	14	0.7
Amr-B	Brazil Rio Grande do Sul State, November 2008	7 days	100	1 US$ = 2.32 Real	12.73	Lowest price generic	5.5			8.46	0.7
Amr-B	Colombia October 2008	7 days	100	1 US$ = 2390.4 PESO COLOMBIANO	15383	Lowest price generic	6.4			4800	0.3
Amr-D	Haiti August 2011	7 days	100	1 US$ = 39.6862 Gourdes	200	Lowest price generic	5	65.83	0.3	75	0.4	60	0.3	55	0.3
Amr-B	Mexico Mexico City, December 2009	7 days	100	1 US$ = 12.8727 Mexican Peso	57.64	Lowest price generic	4.5			41.5	0.7
Amr-D	Nicaragua October 2008	7 days	100	1 US$ = 19.6219 Córdoba	60.03	Lowest price generic	3.1			66.66	1.1	39	0.6
EMRO	EMRO (Eastern Mediterranean)
Regional Median							9		0.5		0.5
Regional Range							1.80-11.80		0.1-0.9		0.1-0.9
Emr-B	Oman October 2007	7 days	100	1 US$ = 0.387 Omani Rial	3.5	Lowest price generic	9			1.63	0.5
Emr-D	Sudan February 2013	7 days	12	1 US$= 6.5 Sudanese pound	12	Lowest price generic	1.8	10.67	0.9	10.67	0.9	9.17	0.8
Emr-B	Iran December 2007	7 days	100	1 US$ = 9200 IR Rials	108400	Lowest price generic	11.8	6300	0.1	6300	0.1	6300	0.1
Data obtained fromWHO/HAI Project on Medicine Prices and Availability ( http://www.haiweb.org/GlobalDatabase/V2Prod/)
